# Supplementary material for: Modified Thoracolumbar Interfascial Plane Versus Erector Spinae Plane Block for Postoperative Analgesia After Lumbar Discectomy: A Prospective Observational Comparative Study
Source: J Clin Med. 2026 Mar 14;15(6):2214. doi: 10.3390/jcm15062214 (PMC13026199; doi:10.3390/jcm15062214)
Supplement: Supplementary file 1 [file jcm-15-02214-s001.zip]

Archive with 1 entries (1 files):
- jcm-4153861-supplementary.pdf
